# Supplementary material for: Phenolic Compounds from By-Products for Functional Textiles
Source: Materials (Basel). 2023 Nov 20;16(22):7248. doi: 10.3390/ma16227248 (PMC10672813; doi:10.3390/ma16227248)
Supplement: Supplementary file 1 [file materials-16-07248-s001.zip]

Archive with 1 entries (1 files):
- materials-2707737-supplementary.pdf
